# Supplementary material for: Characteristics of quantitative dynamic contrast-enhanced magnetic resonance imaging for orbital space-occupying lesions: A retrospective case series study
Source: PLoS One. 2025 Sep 12;20(9):e0332199. doi: 10.1371/journal.pone.0332199 (PMC12431352; doi:10.1371/journal.pone.0332199)
Supplement: S1 Table — (XLSX) [file pone.0332199.s001.xlsx]

## Sheet: Benign lesions
Pathology	Number of cases					General materials
Orbital nonspecific inflammation	12					Number of cases	36
Ductal adenoma	1					Men	13
Solitary fibromas	4					Women	23
Lacrimal pleomorphic adenomas	4					Age	13-76	Mean age	45.7	Standard deviation	16.093
Meningioma	5					OD	20
Inverted papilloma	1					OS	12
Pigmented neurofibromas	1					OU	4
Schwannomas	6
Eosinophilic granulomas	1
Lipoma	1
Total	36
