# Supplementary material for: Characteristics of quantitative dynamic contrast-enhanced magnetic resonance imaging for orbital space-occupying lesions: A retrospective case series study
Source: PLoS One. 2025 Sep 12;20(9):e0332199. doi: 10.1371/journal.pone.0332199 (PMC12431352; doi:10.1371/journal.pone.0332199)
Supplement: S2 Table — (XLSX) [file pone.0332199.s002.xlsx]

## Sheet: Malignant lesions
Pathology	Number of cases				General materials
Multiple myeloma	1				Number of cases	28
Basal cell carcinoma	1				Men	15
Lacrimal adenoid cystic carcinoma	10				Women	13
Lymphoma	9				Age	26-85
Squamous cell carcinoma	1				Mean age	55.7
Meningiomas (malignant)	1				Standard deviation	15.5226
Mucinous adenocarcinoma	1
Fibrosarcoma	1				OD	12
Fibromyxoid fibrosarcoma	1				OS	15
Moderately low grade adenocarcinoma	1				OU	1
Centrally differentiated tubular adenocarcinoma	1
Total	28
