# Supplementary material for: Characteristics of quantitative dynamic contrast-enhanced magnetic resonance imaging for orbital space-occupying lesions: A retrospective case series study
Source: PLoS One. 2025 Sep 12;20(9):e0332199. doi: 10.1371/journal.pone.0332199 (PMC12431352; doi:10.1371/journal.pone.0332199)
Supplement: S3 Table — (XLSX) [file pone.0332199.s003.xlsx]

## Sheet: Benign lesions
ID number	Orbit	Pathology	Curve type
B1	OD	Orbital nonspecific inflammation	Type Ⅲ
B2	OU	Orbital nonspecific inflammation	Type Ⅲ
B3	OD	Orbital nonspecific inflammation	Type Ⅱ
B4	OD	Ductal adenoma	Type Ⅱ
B5	OD	Solitary fibromas	Type Ⅲ
B6	OS	Solitary fibromas	Type Ⅱ
B7	OD	Solitary fibromas	Type Ⅲ
B8	OS	Solitary fibromas	Type Ⅲ
B9	OS	Lacrimal pleomorphic adenomas	Type Ⅰ
B10	OD	Lacrimal pleomorphic adenomas	Type Ⅱ
B11	OD	Lacrimal pleomorphic adenomas	Type Ⅱ
B12	OS	Lacrimal pleomorphic adenomas	Type Ⅱ
B13	OU	Orbital nonspecific inflammation	Type Ⅲ
B14	OU	Orbital nonspecific inflammation	Type Ⅲ
B15	OS	Orbital nonspecific inflammation	Type Ⅱ
B16	OD	Meningioma	Type Ⅲ
B17	OD	Meningioma	Type Ⅲ
B18	OD	Meningioma	Type Ⅲ
B19	OD	Meningioma	Type Ⅲ
B20	OS	Meningioma	Type Ⅱ
B21	OS	Inverted papilloma	Type Ⅲ
B22	OD	Pigmented neurofibromas	Type Ⅱ
B23	OD	Schwannomas	Type Ⅰ
B24	OS	Schwannomas	Type Ⅰ
B25	OD	Schwannomas	Type Ⅱ
B26	OD	Schwannomas	Type Ⅱ
B27	OD	Schwannomas	Type Ⅱ
B28	OS	Schwannomas	Type Ⅱ
B29	OD	Eosinophilic granulomas	Type Ⅱ
B30	OS	Orbital nonspecific inflammation	Type Ⅲ
B31	OD	Orbital nonspecific inflammation	Type Ⅱ
B32	OD	Orbital nonspecific inflammation	Type Ⅱ
B33	OS	Orbital nonspecific inflammation	Type Ⅱ
B34	OS	Orbital nonspecific inflammation	Type Ⅱ
B35	OU	Orbital nonspecific inflammation	Type Ⅱ
B36	OD	Lipoma	Type Ⅱ

## Sheet: Vascular malformations
ID number	Orbit	Pathology	Curve type
V1	OD	Cavernous hemangioma	Type Ⅰ
V2	OD	Cavernous hemangioma	Type Ⅱ
V3	OD	Cavernous hemangioma	Type Ⅰ
V4	OD	Venous angiomas	Type Ⅰ
V5	OD	Cavernous hemangioma	Type Ⅰ
V6	OD	Cavernous hemangioma	Type Ⅰ
V7	OD	Venous angiomas	Type Ⅰ
V8	OS	Cavernous hemangioma	Type Ⅰ
V9	OS	Venous angiomas	Type Ⅰ
V10	OS	Cavernous hemangioma	Type Ⅰ
V11	OS	Cavernous hemangioma	Type Ⅰ
V12	OS	Cavernous hemangioma	Type Ⅰ
V13	OS	Cavernous hemangioma	Type Ⅱ
V14	OS	Venous angiomas	Type Ⅲ
V15	OS	Venous angiomas	Type Ⅲ
V16	OS	Cavernous hemangioma	Type Ⅱ
V17	OS	Venous angiomas	Type Ⅰ
V18	OS	Cavernous hemangioma	Type Ⅱ
V19	OS	Venous angiomas	Type Ⅱ
V20	OS	Cavernous hemangioma	Type Ⅰ
V21	OS	Venous angiomas	Type Ⅰ
V22	OS	Cavernous hemangioma	Type Ⅰ

## Sheet: Malignant leisions
ID number	Orbit	Pathology	Curve type
M1	OD	Multiple myeloma	Type Ⅲ
M2	OD	Basal cell carcinoma	Type Ⅱ
M3	OD	Lacrimal adenoid cystic carcinoma	Type Ⅲ
M4	OD	Lacrimal adenoid cystic carcinoma	Type Ⅲ
M5	OD	Lacrimal adenoid cystic carcinoma	Type Ⅲ
M6	OD	Lacrimal adenoid cystic carcinoma	Type Ⅲ
M7	OS	Lacrimal adenoid cystic carcinoma	Type Ⅲ
M8	OS	Lacrimal adenoid cystic carcinoma	Type Ⅲ
M9	OS	Lacrimal adenoid cystic carcinoma	Type Ⅲ
M10	OS	Lacrimal adenoid cystic carcinoma	Type Ⅲ
M11	OS	Lacrimal adenoid cystic carcinoma	Type Ⅱ
M12	OS	Lacrimal adenoid cystic carcinoma	Type Ⅲ
M13	OD	Lymphoma	Type Ⅲ
M14	OD	Lymphoma	Type Ⅲ
M15	OD	Lymphoma	Type Ⅲ
M16	OD	Lymphoma	Type Ⅲ
M17	OS	Lymphoma	Type Ⅲ
M18	OS	Lymphoma	Type Ⅲ
M19	OS	Lymphoma	Type Ⅲ
M20	OS	Lymphoma	Type Ⅲ
M21	OU	Lymphoma	Type Ⅲ
M22	OS	Squamous cell carcinoma	Type Ⅱ
M23	OD	Meningiomas (malignant)	Type Ⅲ
M24	OS	Mucinous adenocarcinoma	Type Ⅱ
M25	OS	Fibromyxoid fibrosarcoma	Type Ⅱ
M26	OS	Fibrosarcoma	Type Ⅲ
M27	OS	Moderately low grade adenocarcinoma	Type Ⅲ
M28	OD	\	Type Ⅲ

## Sheet: Curve type
Curve classification
Curve	Pattern Ⅰ	Pattern II	Pattern III
Vascular malformations	15	5	2
Benign lesions	3	20	13
Malignant leisions	0	5	23
