# Supplementary material for: Characteristics of quantitative dynamic contrast-enhanced magnetic resonance imaging for orbital space-occupying lesions: A retrospective case series study
Source: PLoS One. 2025 Sep 12;20(9):e0332199. doi: 10.1371/journal.pone.0332199 (PMC12431352; doi:10.1371/journal.pone.0332199)
Supplement: S4 Table — (XLSX) [file pone.0332199.s004.xlsx]

## Sheet: Vascular malformation
VV	Name	Sex	Age	Orbit	Pathology	Benign/Malignant	Ktrans-mean	Kep-mean	Ve-mean	iAUC-mean
1	_	Woman	_	OD	Cavernous hemangioma	Benign	0.092	0.108	0.849	5.454
2	_	Man	_	OD	Cavernous hemangioma	Benign	0.257	0.31	0.803	17.636
3	_	Woman	_	OD	Cavernous hemangioma	Benign	0.056	0.138	0.184	4.585
4	_	Woman	_	OD	Venous angiomas	Benign	0.129	0.451	0.483	9.147
5	_	Woman	_	OD	Cavernous hemangioma	Benign	0.324	0.745	0.472	4.23
6	_	Man	_	OD	Cavernous hemangioma	Benign	0.081	0.154	0.568	3.984
7	_	Man	_	OD	Venous angiomas	Benign	0.084	0.225	0.452	6.747
8	_	Man	_	OS	Cavernous hemangioma	Benign	0.193	0.251	0.771	10.56
9	_	Woman	_	OS	Venous angiomas	Benign	0.114	0.207	0.604	13.929
10	_	Woman	_	OS	Cavernous hemangioma	Benign	0.077	0.17	0.514	5.988
11	_	Man	_	OS	Cavernous hemangioma	Benign	0.139	0.268	0.7	9.586
12	_	Woman	_	OS	Cavernous hemangioma	Benign	0.202	0.232	0.874	15.605
13	_	Woman	_	OS	Cavernous hemangioma	Benign	0.247	0.478	0.623	16.084
14	_	Woman	_	OS	Venous angiomas	Benign	0.279	0.449	0.646	7.78
15	_	Woman	_	OS	Venous angiomas	Benign	0.206	0.305	0.677	27.308
16	_	Woman	_	OS	Cavernous hemangioma	Benign	0.271	0.367	0.742	7.944
17	_	Woman	_	OS	Venous angiomas	Benign	0.186	0.262	0.717	2.93
18	_	Man	_	OS	Cavernous hemangioma	Benign	0.121	0.159	0.779	9.321
19	_	Woman	_	OS	Venous angiomas	Benign	0.259	0.412	0.654	46.494
20	_	Woman	_	OS	Cavernous hemangioma	Benign	0.149	0.468	0.59	16.383
21	_	Man	_	OS	Venous angiomas	Benign	0.068	0.379	0.464	5.315
22	_	Man	_	OS	Cavernous hemangioma	Benign	0.238	0.347	0.726	17.75
							0.171455	0.312955	0.631455	12.0345

## Sheet: Benign leisions
AD	Name	Sex	Age	Orbit	Pathology	Benign/Malignant	Ktrans-mean	Kep-mean	Ve-mean	iAUC-mean
1	_	Men	_	OD	Orbital nonspecific inflammation	Benign	0.298	0.713	0.508	27.382
2	_	Men	_	OU	Orbital nonspecific inflammation	Benign	0.459	1.059	0.439	43.121
3	_	Men	_	OD	Orbital nonspecific inflammation	Benign	0.223	0.304	0.752	9.763
4	_	Woman	_	OD	Ductal adenoma	Benign	0.174	0.23	0.771	20.665
5	_	Men	_	OD	Solitary fibromas	Benign	0.41	0.633	0.651	49.549
6	_	Men	_	OS	Solitary fibromas	Benign	0.103	0.276	0.5	27.16
7	_	Men	_	OD	Solitary fibromas	Benign	0.374	1.128	0.323	42.62
8	_	Woman	_	OS	Solitary fibromas	Benign	0.338	0.459	0.749	53.663
9	_	Woman	_	OS	Lacrimal pleomorphic adenomas	Benign	0.059	0.095	0.652	15.532
10	_	Men	_	OD	Lacrimal pleomorphic adenomas	Benign	0.167	0.279	0.63	21.043
11	_	Woman	_	OD	Lacrimal pleomorphic adenomas	Benign	0.177	0.287	0.654	39.971
12	_	Woman	_	OS	Lacrimal pleomorphic adenomas	Benign	0.23	0.268	0.852	32.411
13	_	Woman	_	OU	Orbital nonspecific inflammation	Benign	0.441	0.646	0.707	49.998
14	_	Woman	_	OU	Orbital nonspecific inflammation	Benign	0.471	0.673	0.701	59.102
15	_	Woman	_	OS	Orbital nonspecific inflammation	Benign	0.142	0.199	0.715	20.113
16	_	Woman	_	OD	Meningioma	Benign	0.453	0.624	0.733	59.225
17	_	Woman	_	OD	Meningioma	Benign	0.276	0.425	0.58	43.542
18	_	Woman	_	OD	Meningioma	Benign	0.388	0.539	0.719	29.871
19	_	Woman	_	OD	Meningioma	Benign	0.46	0.693	0.652	46.913
20	_	Woman	_	OS	Meningioma	Benign	0.205	0.398	0.522	28.222
21	_	Men	_	OS	Inverted papilloma	Benign	0.387	0.854	0.474	43.415
22	_	Woman	_	OD	Pigmented neurofibromas	Benign	0.3	0.384	0.792	40.403
23	_	Men	_	OD	Schwannomas	Benign	0.117	0.14	0.837	12.421
24	_	Woman	_	OS	Schwannomas	Benign	0.045	0.579	0.386	6.424
25	_	Woman	_	OD	Schwannomas	Benign	0.193	0.537	0.509	26.194
26	_	Woman	_	OD	Schwannomas	Benign	0.111	0.315	0.468	26.906
27	_	Woman	_	OD	Schwannomas	Benign	0.138	0.265	0.553	28.654
28	_	Woman	_	OS	Schwannomas	Benign	0.173	0.226	0.778	11.222
29	_	Woman	_	OD	Eosinophilic granulomas	Benign	0.207	0.282	0.735	17.804
30	_	Men	_	OS	Orbital nonspecific inflammation	Benign	0.489	0.545	0.901	60.434
31	_	Men	_	OD	Orbital nonspecific inflammation	Benign	0.246	0.315	0.765	30.341
32	_	Woman	_	OD	Orbital nonspecific inflammation	Benign	0.238	0.307	0.796	28.983
33	_	Woman	_	OS	Orbital nonspecific inflammation	Benign	0.218	0.312	0.722	33.962
34	_	Men	_	OS	Orbital nonspecific inflammation	Benign	0.198	0.493	0.422	20.161
35	_	Woman	_	OU	Orbital nonspecific inflammation	Benign	0.366	0.478	0.776	25.149
36	_	Men	_	OD	Lipoma	Benign	0.098	0.205	0.538	9.52
							0.260333	0.449028	0.646167	31.7183

## Sheet: Malignant leisions
AD	Name	Sex	Age	Orbit	Pathology	Benign/Malignant	Ktrans-mean	Kep-mean	Ve-mean	iAUC-mean
1	**	Man	**	OD	Multiple myeloma	Malignant	0.241	1.133	0.217	27.201
2	**	Man	**	OD	Basal cell carcinoma	Malignant	0.146	0.242	0.614	17.829
3	**	Woman	**	OD	Lacrimal adenoid cystic carcinoma	Malignant	0.433	0.726	0.266	36.867
4	**	Woman	**	OD	Lacrimal adenoid cystic carcinoma	Malignant	0.632	0.796	0.629	48.983
5	**	Man	**	OD	Lacrimal adenoid cystic carcinoma	Malignant	0.344	0.582	0.633	43.265
6	**	Man	**	OD	Lacrimal adenoid cystic carcinoma	Malignant	0.25	0.426	0.616	29.462
7	**	Woman	**	OS	Lacrimal adenoid cystic carcinoma	Malignant	0.302	0.389	0.769	39.061
8	**	Woman	**	OS	Lacrimal adenoid cystic carcinoma	Malignant	0.452	0.564	0.629	40.309
9	**	Man	**	OS	Lacrimal adenoid cystic carcinoma	Malignant	0.398	0.435	0.563	35.425
10	**	Man	**	OS	Lacrimal adenoid cystic carcinoma	Malignant	0.303	0.412	0.698	36.342
11	**	Man	**	OS	Lacrimal adenoid cystic carcinoma	Malignant	0.276	0.385	0.726	32.551
12	**	Woman	**	OS	Lacrimal adenoid cystic carcinoma	Malignant	0.576	0.688	0.837	19.998
13	**	Woman	**	OD	Lymphoma	Malignant	0.33	0.662	0.511	41.039
14	**	Woman	**	OD	Lymphoma	Malignant	0.671	1.268	0.556	62.083
15	**	Man	**	OD	Lymphoma	Malignant	0.58	1.01	0.565	49.546
16	**	Woman	**	OD	Lymphoma	Malignant	0.263	0.553	0.505	25.565
17	**	Man	**	OS	Lymphoma	Malignant	0.194	0.45	0.439	24.28
18	**	Woman	**	OS	Lymphoma	Malignant	0.304	0.583	0.545	41.091
19	**	Man	**	OS	Lymphoma	Malignant	0.32	0.639	0.515	34.167
20	**	Man	**	OS	Lymphoma	Malignant	0.371	0.818	0.503	39.325
21	**	Woman	**	OU	Lymphoma	Malignant	0.246	0.493	0.497	32.331
22	**	Man	**	OS	Squamous cell carcinoma	Malignant	0.239	0.319	0.758	33.635
23	**	Woman	**	OD	Meningiomas (malignant)	Malignant	0.674	0.754	0.893	66.913
24	**	Woman	**	OS	Mucinous adenocarcinoma	Malignant	0.254	0.326	0.79	35.347
25	**	Man	**	OS	Fibromyxoid fibrosarcoma	Malignant	0.281	0.474	0.516	48.112
26	**	Man	**	OS	Fibrosarcoma	Malignant	0.357	0.475	0.761	47.499
27	**	Man	**	OS	Moderately low grade adenocarcinoma	Malignant	0.34	0.575	0.615	32.882
28	**	Woman	**	OD	Centrally differentiated tubular adenocarcinoma	Malignant	0.266	0.514	0.51	30.052
							0.358679	0.596107	0.595571	37.5414
